# Supplementary material for: Characterization and Genetic Diversity of Pseudomonas syringae pv. syringae Isolates Associated with Rice Bacterial Leaf Spot in Heilongjiang, China
Source: Biology (Basel). 2022 May 8;11(5):720. doi: 10.3390/biology11050720 (PMC9138427; doi:10.3390/biology11050720)
Supplement: Supplementary file 1 [file biology-11-00720-s001.zip]

Archive with 1 entries (1 files):
- biology-1637790-supplementary.pdf
